# Supplementary material for: Acetylation of Phenylalanine Hydroxylase and Tryptophan 2,3-Dioxygenase Alters Hepatic Aromatic Amino Acid Metabolism in Weaned Piglets
Source: Metabolites. 2020 Apr 9;10(4):146. doi: 10.3390/metabo10040146 (PMC7240952; doi:10.3390/metabo10040146)
Supplement: Supplementary file 1 [file metabolites-10-00146-s001.zip]

Archive with 2 entries (2 files):
- Supplemental files/Table S1.xls
- Supplemental files/Table S2.xlsx
