# Supplementary material for: Acetylation of Phenylalanine Hydroxylase and Tryptophan 2,3-Dioxygenase Alters Hepatic Aromatic Amino Acid Metabolism in Weaned Piglets
Source: Metabolites. 2020 Apr 9;10(4):146. doi: 10.3390/metabo10040146 (PMC7240952; doi:10.3390/metabo10040146)
Supplement: Supplementary file 1 [file metabolites-10-00146-s001.zip › Supplemental files/Table S1.xls]

## Sheet: Treatment.vs.Control
Protein	Description	Gene	Treatment.vs.Control FC	Treatment.vs.Control Pvalue	Treatment.vs.Control log2FC	Treatment.vs.Control UP.DOWN
K9J6H8	Alpha-2-macroglobulin	A2M	1.37677	0.000669143	0.461292	up
P02067	Hemoglobin subunit beta	HBB	1.94803	0.030637	0.962017	up
F1S0V3	Annexin	ANXA6	2.0523	0.00137306	1.03724	up
A0A1S6L948	Carboxylic ester hydrolase	PLE-C4	2.82356	0.00710279	1.49752	up
Q3ZD69	Prelamin-A/C	LMNA	2.47583	0.00179004	1.30791	up
Q000H9	Glutathione S-transferase mu 2		1.34845	0.00498946	0.4313	up
A0A0D6A5J1	UDP-glucuronosyltransferase	mpugt1A6	1.21794	0.00546556	0.284443	up
F2Z5B1	Leukocyte elastase inhibitor	SERPINB1	1.28621	0.0309083	0.363123	up
Q8WMN8	Lactoferrin (Fragment)	LTF	1.90608	0.000206751	0.930607	up
F1RX37	Fibrinogen beta chain	FGB	1.50765	0.0222531	0.592304	up
F1RX35	Uncharacterized protein	FGG	1.70643	0.00750173	0.77098	up
A0A286ZN24	Inter-alpha-trypsin inhibitor heavy chain H4	ITIH4	1.24724	0.00688214	0.318742	up
P01965	Hemoglobin subunit alpha	HBA	2.03855	0.0199439	1.02754	up
Q6XGY2	2,4-dienoyl-CoA reductase (Fragment)	DECR	2.23777	0.00331174	1.16206	up
A0A287A113	Spectrin beta chain	SPTB	1.3189	0.0076129	0.399339	up
F1RK02	Lymphocyte cytosolic protein 1	LCP1	1.20232	0.0317486	0.265826	up
L8B0W0	IgG heavy chain	IGHG	1.29468	0.00159372	0.372593	up
F1SJB5	Annexin	ANXA1	1.9501	0.00193913	0.963552	up
F1RNB8	Spectrin alpha, erythrocytic 1	SPTA1	1.36727	0.000214698	0.451296	up
F1RII5	Uncharacterized protein	LOC100515788	1.39509	0.019971	0.480356	up
F1RX36	Uncharacterized protein		1.5679	0.00783749	0.648835	up
P51525	Prophenin-2		1.99526	0.000559178	0.996575	up
A0A287AG00	Ankyrin 1	ANK1	1.26671	0.00671481	0.341089	up
F1S0Y8	Uncharacterized protein	ADH4	1.32707	0.0299528	0.408247	up
P49932	Antibacterial peptide PMAP-37	PMAP37	3.00572	0.00489809	1.58771	up
P80054	Antibacterial protein PR-39	PR39	1.54357	0.00293608	0.626268	up
A0A2C9F356	Haptoglobin	HP	1.21771	0.00159216	0.284173	up
F1SMZ6	Uncharacterized protein	HSPE1	1.26573	0.0225536	0.339968	up
F1SS26	Uncharacterized protein	THBS1	1.5306	0.0102857	0.614094	up
F1STC5	Uncharacterized protein		1.20409	0.00160821	0.267944	up
F1SCC7	Uncharacterized protein	LOC396684	1.36561	0.00605183	0.449542	up
A0A287A690	Peroxiredoxin-2	PRDX2	1.30037	0.00273063	0.378927	up
F1SG41	Aldehyde dehydrogenase 1 family member L2	ALDH1L2	1.25167	0.00368185	0.323854	up
A0A287AI92	Carbonic anhydrase 1	CA1	1.63217	0.00386683	0.706787	up
A0A287AKP0	MIA family member 3, ER export factor	MIA3	3.36205	0.00115072	1.74934	up
F1SCC6	Uncharacterized protein	LOC396685	1.3599	0.0022869	0.443498	up
F1RXC2	Carbonic anhydrase 2	CA2	1.40109	0.0355072	0.486549	up
Q95HD5	MHC class I antigen heavy chain (Fragment)		2.83472	0.0059795	1.50321	up
F1RQ01	Fermitin family member 3	FERMT3	1.25977	0.000142215	0.33316	up
F6Q109	Glutamine synthetase	GLUL	1.48476	0.0254233	0.570234	up
K7GR72	Anion exchange protein	SLC4A1	1.44942	0.00158746	0.535474	up
F1SCY1	Uncharacterized protein	IFIT1	1.47753	0.000131792	0.563192	up
F1SCY2	Interferon-stimulated protein 60	IFIT1	1.32492	0.0133758	0.405906	up
Q9GMA6	Alpha-1-antichymotrypsin 2	SERPINA3-2	1.24805	0.00105734	0.319681	up
F1SL22	von Willebrand factor	VWF	1.44493	0.0160931	0.530999	up
H6TIB1	MHC class I antigen (Fragment)	SLA-1	1.32217	0.0395382	0.402911	up
K7GQL2	Coagulation factor XIII A chain	F13A1	1.44019	0.000779148	0.526254	up
C3S7K6	Calcium-binding protein A9	S100A9	1.89841	0.0038615	0.924793	up
K7ZRK0	IgA heavy chian constant region (Fragment)	IGHA	1.24551	0.00721754	0.316735	up
Q8MGX9	MHC class I antigen	SLA-P1	1.52011	0.0026606	0.604172	up
A0A0B8RVW4	Glucose-6-phosphate 1-dehydrogenase	G6PD	1.28166	0.0113208	0.358015	up
F1RIP3	Ferritin	FTL	1.28607	0.0166832	0.362964	up
A0A287AL89	Fibulin-1	FBLN1	1.23521	0.0113187	0.304761	up
A7YX24	Gamma-synuclein	SNCG	1.34513	0.0276646	0.427749	up
A0A287A0E2	SH3 domain containing GRB2 like, endophilin B2	SH3GLB2	1.23551	0.0150289	0.305106	up
F1RMN7	Hemopexin	HPX	1.22291	0.000614817	0.290316	up
I3LK80	Elastase, neutrophil expressed	ELANE	1.46645	0.0112545	0.552329	up
P80015	Azurocidin	AZU1	2.18872	0.0227316	1.13009	up
K7GS73	Hexokinase 3	HK3	1.34907	0.00511808	0.431968	up
F1S8H8	Purine nucleoside phosphorylase	PNP	1.49622	0.0386418	0.58132	up
F2Z5H3	Regulation of nuclear pre-mRNA domain containing 1B	RPRD1B	1.27571	0.0161219	0.351306	up
A0A287B0I3	Uncharacterized protein	ARHGDIB	1.27532	0.0083641	0.350855	up
A0A287AA42	Uncharacterized protein		1.36486	0.010378	0.448758	up
A0A286ZI97	Peptidoglycan-recognition protein	PGLYRP1	1.66514	0.00551569	0.735644	up
A0A287AS68	Uncharacterized protein		1.26897	0.0343472	0.343653	up
C3S7K5	Protein S100	S100A8	2.07367	0.00374062	1.05219	up
F1CNZ4	STEAP family member 4	STEAP4	1.23111	0.010501	0.299954	up
F1SEH2	Glia maturation factor gamma	GMFG	1.22618	0.000782092	0.294174	up
M3VH35	Lamin B receptor	LBR	1.2336	0.00810639	0.30287	up
A5GFP5	Z-DNA binding protein 1	ZBP1	1.2342	0.0348471	0.303577	up
A0A287ARR1	Ferritin	FTH1	1.28771	0.0263023	0.364812	up
F1RRX1	Uncharacterized protein	LCN2	1.5137	0.0202322	0.598076	up
F1SM63	Nicotinamide N-methyltransferase	NNMT	1.41394	0.0200635	0.499718	up
A0A286ZUW5	Uncharacterized protein	P4HA1	1.21469	0.00332375	0.280587	up
Q29056	Interleukin-1 receptor antagonist protein	IL1RN	1.25146	0.0243212	0.323608	up
P19133	Ferritin light chain (Fragment)	FTL	1.40759	0.0148953	0.493227	up
F6KQD9	Paraoxonase 3	PON3	1.53843	0.0128831	0.621461	up
F1RMW7	CD177 molecule	CD177	1.48315	0.00310289	0.568669	up
F1SMW8	Uncharacterized protein	SERPINB10	1.29155	0.00213308	0.369107	up
Q28939	Vascular cell adhesion molecule		1.38758	0.00166786	0.472571	up
F1SJ07	Pleckstrin	PLEK	1.23855	0.011504	0.30865	up
D5K896	Spermatogenesis associated 5	SPATA5	1.34418	0.0447604	0.426731	up
A0A287ATD3	Importin subunit alpha	KPNA4	1.32225	0.0119993	0.40299	up
A0A287B5T1	Uncharacterized protein	ARPIN	1.24527	0.00911171	0.316459	up
A0A287ALJ6	Uncharacterized protein		1.47376	0.000355145	0.559504	up
K7GQF9	Arachidonate 15-lipoxygenase	ALOX15	1.33307	0.0246622	0.414755	up
Q6QR67	Resistin	RETN	1.75045	0.00154125	0.807729	up
P14460	Fibrinogen alpha chain (Fragment)	FGA	1.21024	0.0412302	0.275295	up
A0A287BMK9	Uncharacterized protein	ITGA2B	1.47228	0.0103435	0.558051	up
F1SJP6	NADH dehydrogenase [ubiquinone] 1 alpha subcomplex subunit 6	NDUFA6	1.43192	4.03e-05	0.517948	up
A0A287AB58	Uncharacterized protein	ISG15	1.59753	0.0050485	0.675845	up
K7GNC8	RNA binding motif protein 10	RBM10	1.21241	0.0339436	0.277878	up
F1ST98	Uncharacterized protein	CBX3	1.35477	0.0110251	0.438048	up
A0A075B7I5	Uncharacterized protein		1.298	0.0370025	0.376296	up
B8XX91	DNA-dependent activator of IFN-regulatory factor	DAI	3.01405	0.00415967	1.5917	up
B5A562	Pentaxin		1.52381	0.0143763	0.607683	up
A0A286ZWQ0	Uncharacterized protein	NCF2	1.27223	0.00171272	0.347359	up
A0A088CPQ8	MHC class II antigen	SLA-DRB1	1.47631	0.00356247	0.561999	up
A0A0B8S042	Nitric oxide synthase-interacting protein	NOSIP	1.28438	0.0324732	0.361066	up
B9P414	Serum amyloid A protein (Fragment)		2.32177	0.00538451	1.21522	up
A0A286ZVG3	Thymosin beta 4, Y-linked	TMSB4Y	1.62148	0.0474405	0.697315	up
F1S6S9	Proteinase 3	PRTN3	1.52358	0.0318031	0.607461	up
C7C1J2	Lipocalin 2 (Fragment)	LCN2	1.82646	0.0050679	0.869053	up
F1RX46	La ribonucleoprotein domain family member 4B	LARP4B	1.21528	0.0157202	0.281286	up
F1RL06	Uncharacterized protein	LOC100523213	1.27238	0.00345686	0.347526	up
I3LG15	Solute carrier family 2, facilitated glucose transporter member 3	SLC2A3	1.47251	0.0296757	0.558281	up
F1S9L2	Inflammatory response protein 6	RSAD2	1.20069	0.00637124	0.263861	up
F1SVD9	Uncharacterized protein		1.23172	0.00290408	0.300669	up
A0A287BIE8	Uncharacterized protein	IST1	1.77217	0.0105791	0.825515	up
A0A287A3B9	Uncharacterized protein		1.33206	0.0137136	0.413659	up
F1S9B9	Serum amyloid A protein		2.13936	0.00988627	1.09718	up
F1S6K3	Uncharacterized protein	KLHDC4	1.25484	0.0205214	0.327507	up
F1RWV2	Metalloproteinase inhibitor 1	TIMP1	1.40065	0.0254491	0.4861	up
P31950	Protein S100-A11	S100A11	1.32113	0.0199844	0.401777	up
P79335	Plasminogen activator inhibitor 1	SERPINE1	1.51326	0.0233849	0.597665	up
F1SSH4	NudC domain containing 3	NUDCD3	1.25639	0.0313382	0.329286	up
I3LB23	Uncharacterized protein	TMX4	1.36863	0.00726967	0.45273	up
F4ZS20	Ubiquitin-conjugating enzyme E2L 6	UBE2L6	1.21303	0.00212487	0.27862	up
B7TY21	Platelet glycoprotein Ib beta	GPIbB	1.58278	0.0373167	0.662462	up
F1S2N4	Interferon regulatory factor 2 binding protein like	IRF2BPL	1.89331	0.0106155	0.92091	up
A0A287AYC0	EFR3 homolog A	EFR3A	1.30614	0.0291288	0.38531	up
A0A287B7K5	Uncharacterized protein	LOC100621521	1.26	0.00901734	0.333424	up
F1S8P6	Major facilitator superfamily domain containing 10	MFSD10	1.87433	0.0440814	0.906378	up
A0A286ZKH9	Uncharacterized protein	SDCBP	1.30118	0.0233248	0.37982	up
A0A287A6H2	Golgi associated PDZ and coiled-coil motif containing	GOPC	1.32192	0.0274062	0.402637	up
M3VK32	Serine/threonine-protein phosphatase	PPP4C	1.34434	0.0182036	0.426901	up
A0A286ZWF5	Uncharacterized protein		1.31057	0.042619	0.390198	up
I3L6E5	Uncharacterized protein	BRD4	1.55541	0.0194151	0.637298	up
I3LBA6	Transglutaminase 3	TGM3	1.3872	0.0157114	0.472174	up
A0A287AF08	Uncharacterized protein	SELENOH	1.20717	0.0276018	0.271627	up
A0A287A6Q1	Coiled-coil domain containing 134	CCDC134	1.29435	0.0430543	0.372232	up
M3UYZ2	Chromosome alignment maintaining phosphoprotein 1	CHAMP1	1.52744	0.0212293	0.611114	up
A0A287B8F5	Uncharacterized protein	MCMBP	2.14961	0.0138358	1.10407	up
A0A287AN58	Junction mediating and regulatory protein, p53 cofactor	JMY	2.05419	0.0135558	1.03857	up
I3LI80	Advillin	AVIL	1.65242	0.0489097	0.72458	up
B6ECP2	Glycoprotein Ib platelet alpha subunit	GPIbA	1.37245	0.0267561	0.456751	up
A0A286ZL93	Chromosome 21 open reading frame 91	C21orf91	1.55152	0.0050214	0.633678	up
A0A287A9F3	Calmodulin regulated spectrin associated protein family member 3	CAMSAP3	1.36366	0.0388967	0.447487	up
A0A287ASW4	Uncharacterized protein		1.33851	0.0115795	0.420626	up
A0A286ZX20	ADP ribosylation factor like GTPase 5B	ARL5B	1.46633	0.0209547	0.552207	up
A0A287A155	Uncharacterized protein		2.23453	0.00180791	1.15997	up
I3LPR3	Tetraspanin	CD9	1.21879	0.00296588	0.285454	up
A0A287A4V5	Striatin 4	STRN4	1.23309	0.0446716	0.302279	up
I3LR60	Mediator of RNA polymerase II transcription subunit 18	PHACTR4	1.54242	0.0249507	0.625197	up
A0A287ATI2	Shroom family member 3	SHROOM3	1.78683	0.0317688	0.837405	up
A0A287BQT6	Palmitoyltransferase	ZDHHC4	1.31133	0.0483723	0.391029	up
A0A287B614	Mirror-image polydactyly 1	MIPOL1	1.30601	0.0105915	0.385165	up
A0A286ZN93	RAD51 associated protein 1	RAD51AP1	1.61735	0.0235462	0.693631	up
A0A287B3B3	CCAAT/enhancer binding protein delta	CEBPD	1.2211	0.00942373	0.288178	up
F1SH43	Bestrophin	BEST3	1.21607	0.0425923	0.282222	up
A0A286ZTB0	Selenium binding protein 1	SELENBP1	0.818673	0.00416733	-0.28864	down
A0A1S6L967	Carboxylic ester hydrolase	PLE-B9	0.694197	0.0120355	-0.526582	down
A0A287A9G4	Argininosuccinate synthase 1	ASS1	0.814109	0.0244173	-0.296706	down
Q6LEL6	Cytochrome P-450		0.552281	0.0419273	-0.856526	down
Q6Q2C2	Bifunctional epoxide hydrolase 2	EPHX2	0.742036	0.007909	-0.43044	down
I3LIM2	UDP-glucose 6-dehydrogenase	UGDH	0.81838	0.0183724	-0.289158	down
Q95JC8	Arginase-1	ARG1	0.810428	0.000225591	-0.303244	down
A0A0K1TQQ7	Carbonyl reductase 3	CBR3	0.833285	0.0149283	-0.263118	down
F1S3X1	Cytochrome P450 4A24	CYP4A24	0.786165	0.0485701	-0.347095	down
P80147	4-aminobutyrate aminotransferase, mitochondrial	ABAT	0.80303	0.032701	-0.316474	down
A0A286ZJA4	Uncharacterized protein	CYP2C34	0.672118	0.00792277	-0.573215	down
G9K122	Macrophage mannose receptor C type-1	MRC1	0.776652	0.0216881	-0.364659	down
A0A286ZID9	Uncharacterized protein	LOC100622246	0.551651	0.00482335	-0.858172	down
F1SKL8	Glycine C-acetyltransferase	GCAT	0.726283	0.0180138	-0.461396	down
Q9N1F5	Glutathione S-transferase omega-1	GSTO1	0.752494	0.00499378	-0.410248	down
Q6WSP6	Chaperonin 10		0.395343	0.0124015	-1.33882	down
Q8SPA7	MHC class I antigen (Fragment)	SLA-B	0.66915	0.0297298	-0.579599	down
F1S2X3	Ethylmalonyl-CoA decarboxylase 1	ECHDC1	0.764365	0.00788933	-0.387667	down
D0G6Y4	Hydroxy-delta-5-steroid dehydrogenase, 3 beta-and steroid delta-isomerase 1	HSD3B	0.816145	0.0210777	-0.293103	down
A0A287AJB1	Homogentisate 1,2-dioxygenase	HGD	0.730728	0.0123404	-0.452594	down
F1RMF6	Uncharacterized protein	LOC100517803	0.807526	0.00166006	-0.308419	down
F1S8M9	Uncharacterized protein	LRPAP1	0.732236	0.0248509	-0.449619	down
O02734	Hydroxymethylglutaryl-CoA synthase, mitochondrial	HMGCS2	0.468673	0.00621862	-1.09335	down
B1PJV4	MHC class I antigen	SLA-1	0.495765	0.0391765	-1.01227	down
F1S3J0	Uncharacterized protein	ACOT6	0.746651	0.0450533	-0.421494	down
F1RUP0	Enoyl-CoA hydratase domain containing 3	ECHDC3	0.793313	0.0123121	-0.334038	down
F1SFA2	Uncharacterized protein	PON2	0.819281	0.00170463	-0.28757	down
I3LCZ8	Cytochrome P450 2C42	CYP2C42	0.543353	0.0258081	-0.880039	down
A0A287B5F1	Kynurenine formamidase	AFMID	0.724778	0.0146406	-0.464389	down
A0A287BA24	Glycine cleavage system H protein	GCSH	0.791326	0.00607684	-0.337656	down
A0A0A7C0F9	MHC class I antigen	SLA-1	0.55082	0.0158645	-0.860348	down
F1SIE9	Cytochrome P450	CYP1A1	0.735771	0.0434863	-0.442671	down
A0A287A7R1	N-acetyltransferase 8 (putative)	NAT8	0.772905	0.0101979	-0.371637	down
B1PV05	MHC class II antigen beta chain variant 2	SLA-DRB1	0.596132	0.00412035	-0.746296	down
I3L728	Uncharacterized protein		0.401705	0.00788537	-1.31579	down
Q9GMA7	Alpha-1-antichymotrypsin 1 (Fragment)	SERPINA3-1	0.718582	0.0227559	-0.476775	down
F1RVD2	Enolase-phosphatase E1	ENOPH1	0.797048	0.049581	-0.327262	down
F1S1R4	SH3 domain-binding glutamic acid-rich-like protein	SH3BGRL	0.466965	0.0212117	-1.09861	down
A0A286ZV36	BRISC and BRCA1 A complex member 2	BABAM2	0.760521	0.0406286	-0.39494	down
F1RWA8	Tryptophan 2,3-dioxygenase	TDO2	0.714166	0.0257706	-0.485668	down
A0A286ZRX4	Uncharacterized protein	MACROD1	0.78549	0.0318072	-0.348335	down
F1S924	Coiled-coil domain containing 124	CCDC124	0.720594	0.0405754	-0.472742	down
A0A287A9K7	Carbonic anhydrase 5A	CA5A	0.650245	0.0189236	-0.620945	down
A0A287AEF8	AT-rich interaction domain 1B	ARID1B	0.813757	0.0223127	-0.29733	down
K7GSZ7	Uncharacterized protein	IKBKG	0.793944	0.00279029	-0.33289	down
Q5K4L1	Putative CCL21 chemokine	CCL21	0.757236	0.0387672	-0.401184	down
A0A287ADL6	Uncharacterized protein		0.812304	0.0175542	-0.299908	down
A0A286ZVP6	Mediator complex subunit 22	MED22	0.696239	0.0322548	-0.522346	down
K7GPE3	G protein nucleolar 3 like	GNL3L	0.805191	0.0264562	-0.312596	down
I3LV51	Zinc finger CCCH-type and G-patch domain containing	ZGPAT	0.832522	0.0227647	-0.264439	down
A0A286ZXE3	Myosin-7	MYH7	0.667972	0.0107812	-0.582141	down
A0A287A6K8	Transmembrane protein 67	TMEM67	0.820755	0.041931	-0.284977	down
F1S1T3	TNFAIP3 interacting protein 3	TNIP3	0.69026	0.0254021	-0.534788	down
