# Supplementary material for: Acetylation of Phenylalanine Hydroxylase and Tryptophan 2,3-Dioxygenase Alters Hepatic Aromatic Amino Acid Metabolism in Weaned Piglets
Source: Metabolites. 2020 Apr 9;10(4):146. doi: 10.3390/metabo10040146 (PMC7240952; doi:10.3390/metabo10040146)
Supplement: Supplementary file 1 [file metabolites-10-00146-s001.zip › Supplemental files/Table S2.xlsx]

## Sheet: Diff distribution
Comparable group	Up-regulated sites	Up-regulated proteins	Down-regualted sites	Down-regulated proteins
TreatvsControl	85	58	166	102
										422
										304

## Sheet: TreatvsControl regulated
Protein accession	Position	Gene name	Protein description	weaningvsControl Ratio	Regulated Type	Amino Acid
A8U4R4	232	tkt	Transketolase	0.75	Down	K
B5KJG2	100	PGAM2	Phosphoglycerate mutase 2	0.55	Down	K
D0G0B3	13	ACAA2	Acetyl-Coenzyme A acyltransferase 2	0.7	Down	K
D0G0B3	270	ACAA2	Acetyl-Coenzyme A acyltransferase 2	0.72	Down	K
D0G774	131	LASS4	Ceramide synthase 4	2.32	Up	K
D0G777	303	MATA2	S-adenosylmethionine synthase	0.8	Down	K
D2SW95	651	COPB1	Coatomer subunit beta	0.69	Down	K
E7D6R2	132	bhmt	Betaine homocysteine methyltransferase	0.82	Down	K
E7D6R2	150	bhmt	Betaine homocysteine methyltransferase	0.65	Down	K
F1RF15	409	LOC100517530	Carboxylic ester hydrolase (Fragment)	0.57	Down	K
F1RIX8	121	CBR4	Carbonyl reductase family member 4 OS=Homo sapiens	1.39	Up	K
F1RJM2	227	ERP29	Endoplasmic reticulum resident protein 29 OS=Homo sapiens	0.82	Down	K
F1RK46	1590	CREBBP	CREB-binding protein OS=Homo sapiens	1.53	Up	K
F1RK46	1593	CREBBP	CREB-binding protein OS=Homo sapiens	1.53	Up	K
F1RK46	1594	CREBBP	CREB-binding protein OS=Homo sapiens	1.53	Up	K
F1RKG8	47	PEBP1	Phosphatidylethanolamine-binding protein 1 OS=Homo sapiens	0.74	Down	K
F1SRJ8	38	PAH	Phenylalanine-4-hydroxylase OS=Homo sapiens	1.53	Up	K
F1SRJ8	204	PAH	Phenylalanine-4-hydroxylase OS=Homo sapiens	1.49	Up	K
F1SRJ8	282	PAH	Phenylalanine-4-hydroxylase OS=Homo sapiens	1.42	Up	K
F1RL38	21	DDT	D-dopachrome decarboxylase OS=Homo sapiens	0.78	Down	K
F1RL38	110	DDT	D-dopachrome decarboxylase OS=Homo sapiens	0.36	Down	K
F1RMH5	500	UROC1	Urocanate hydratase OS=Homo sapiens	0.79	Down	K
F1RUV6	35	LOC100514752	"Pyruvate carboxylase, mitochondrial OS=Homo sapiens "	1.24	Up	K
F1RWZ4	160	ECI2	"Enoyl-CoA delta isomerase 2, mitochondrial OS=Homo sapiens "	1.52	Up	K
F1RWA8	94	TDO	Tryptophan 2,3-dioxygenase OS=Homo sapiens	0.68	Down	K
F1RWA8	212	TDO	Tryptophan 2,3-dioxygenase OS=Homo sapiens	0.73	Down	K
F1RWZ4	161	ECI2	"Enoyl-CoA delta isomerase 2, mitochondrial OS=Homo sapiens "	1.31	Up	K
F1RX35	233	LOC100627396	Fibrinogen gamma chain OS=Homo sapiens	0.78	Down	K
F1RYM4	522	ACSS3	"Acyl-CoA synthetase short-chain family member 3, mitochondrial OS=Homo sapiens "	0.71	Down	K
F1RYU4	203	AKR1C1	Aldo-keto reductase family 1 member C3 OS=Homo sapiens	0.81	Down	K
F1RYV5	160	LOC100519510	Aldo-keto reductase family 1 member C1 OS=Homo sapiens	0.74	Down	K
F1S089	386	LACTB	"Serine beta-lactamase-like protein LACTB, mitochondrial OS=Homo sapiens "	1.31	Up	K
F1S0C1	338	ADH5	S-(hydroxymethyl)glutathione dehydrogenase	0.83	Down	K
F1S0M2	117	HRSP12	Ribonuclease UK114 OS=Homo sapiens	0.61	Down	K
F1S0V3	406	LOC100625675	Annexin	0.74	Down	K
F1S0X9	340	ASS1	Argininosuccinate synthase OS=Homo sapiens	0.78	Down	K
F1S0Y8	231	ADH4	Alcohol dehydrogenase 4 OS=Homo sapiens	0.71	Down	K
F1S1E7	468	DPYS	Dihydropyrimidinase OS=Homo sapiens	0.56	Down	K
F1S1E7	476	DPYS	Dihydropyrimidinase OS=Homo sapiens	0.65	Down	K
F1S2D0	57	NSDHL	"Sterol-4-alpha-carboxylate 3-dehydrogenase, decarboxylating OS=Homo sapiens "	0.61	Down	K
F1S2U6	224	LPGAT1	Acyl-CoA:lysophosphatidylglycerol acyltransferase 1 OS=Homo sapiens	0.68	Down	K
F1S3X2	291	LOC100621142	Cytochrome P450 4A11 OS=Homo sapiens	0.83	Down	K
F1S557	422	AGL	Glycogen debranching enzyme OS=Homo sapiens	0.5	Down	K
F1S557	1302	AGL	Glycogen debranching enzyme OS=Homo sapiens	0.59	Down	K
F1S7C9	216	LOC100526118	Glutathione S-transferase	2	Up	K
F1S7D3	84	GSTA1	Glutathione S-transferase	0.69	Down	K
F1S7D3	141	LOC100526118	Glutathione S-transferase	0.43	Down	K
F1S7D3	217	GSTA1	Glutathione S-transferase	1.63	Up	K
F1S814	234	PGM1	Phosphoglucomutase-1 OS=Homo sapiens	0.82	Down	K
F1SA74	55	MTHFD1	"C-1-tetrahydrofolate synthase, cytoplasmic OS=Homo sapiens "	0.71	Down	K
F1SA74	245	MTHFD1	"C-1-tetrahydrofolate synthase, cytoplasmic OS=Homo sapiens "	0.6	Down	K
F1SBN7	162	ATP5F1	"ATP synthase F(0) complex subunit B1, mitochondrial OS=Homo sapiens "	1.39	Up	K
F1SC62	235	CYP2C49	Cytochrome P450 2C18 OS=Homo sapiens	0.43	Down	K
F1SDB7	186	FMO5	Dimethylaniline monooxygenase [N-oxide-forming]	0.67	Down	K
F1SDN2	189	LCTHIO	"Trifunctional enzyme subunit beta, mitochondrial OS=Homo sapiens "	1.39	Up	K
F1SDN2	202	LCTHIO	"Trifunctional enzyme subunit beta, mitochondrial OS=Homo sapiens "	1.41	Up	K
F1SEC3	242	KHK	Ketohexokinase OS=Homo sapiens	0.7	Down	K
F1SFF8	29	PYGL	Alpha-1,4 glucan phosphorylase	0.65	Down	K
F1SFF8	410	PYGL	Alpha-1,4 glucan phosphorylase	0.69	Down	K
F1SFF8	438	PYGL	Alpha-1,4 glucan phosphorylase	0.82	Down	K
F1SFF8	465	PYGL	Alpha-1,4 glucan phosphorylase	0.83	Down	K
F1SFF8	724	PYGL	Alpha-1,4 glucan phosphorylase	0.59	Down	K
F1SG41	892	ALDH1L2	10-formyltetrahydrofolate dehydrogenase	0.45	Down	K
F1SGG1	122	KRT18	"Keratin, type I cytoskeletal 18 OS=Homo sapiens "	0.63	Down	K
F1SIX1	107	MDH1	Malate dehydrogenase, cytoplasmic	0.69	Down	K
F1SJK6	87	HACD3	Very-long-chain (3R)-3-hydroxyacyl-[acyl-carrier protein] dehydratase 3 OS=Homo sapiens	0.67	Down	K
F1SK45	29	AK3	GTP:AMP phosphotransferase AK3, mitochondrial	1.32	Up	K
F1SKL8	45	LOC100525698	"2-amino-3-ketobutyrate coenzyme A ligase, mitochondrial OS=Homo sapiens "	1.31	Up	K
F1SKL8	193	LOC100525698	"2-amino-3-ketobutyrate coenzyme A ligase, mitochondrial OS=Homo sapiens "	1.36	Up	K
F1SL74	103	LOC100514459	Serine hydroxymethyltransferase	1.29	Up	K
F1SL74	469	LOC100514459	Serine hydroxymethyltransferase	1.39	Up	K
F1SL99	33	PTGES3	Prostaglandin E synthase 3 OS=Homo sapiens	1.22	Up	K
F1SLX2	349	A2M	Alpha-2-macroglobulin OS=Homo sapiens	0.71	Down	K
F1SLX5	286	AASS	"Alpha-aminoadipic semialdehyde synthase, mitochondrial OS=Homo sapiens "	1.37	Up	K
F1SMS8	455	LMAN1	Protein ERGIC-53 OS=Homo sapiens	0.63	Down	K
F1SMZ7	91	HSPD1	"60 kDa heat shock protein, mitochondrial OS=Homo sapiens "	1.63	Up	K
F1SMZ7	193	HSPD1	"60 kDa heat shock protein, mitochondrial OS=Homo sapiens "	1.41	Up	K
F1SMZ7	361	HSPD1	"60 kDa heat shock protein, mitochondrial OS=Homo sapiens "	1.32	Up	K
F1SMZ7	366	HSPD1	"60 kDa heat shock protein, mitochondrial OS=Homo sapiens "	2.02	Up	K
F1SN87	318	C9orf43	Uncharacterized protein	1.32	Up	K
F1SN87	325	C9orf43	Uncharacterized protein	1.32	Up	K
F1SNB6	37	LOC100515348	40S ribosomal protein S24 OS=Homo sapiens	0.57	Down	K
F1SNB7	329	NADK2	"NAD kinase 2, mitochondrial OS=Homo sapiens "	1.31	Up	K
F1SNB7	422	NADK2	"NAD kinase 2, mitochondrial OS=Homo sapiens "	1.37	Up	K
F1SR94	120	LOC102162530	Aldehyde dehydrogenase family 1 member A3 OS=Homo sapiens	0.79	Down	K
F1SRB9	153	ST13	Hsc70-interacting protein OS=Homo sapiens	0.65	Down	K
F1SSB1	56	BAAT	Bile acid-CoA:amino acid N-acyltransferase OS=Homo sapiens	0.64	Down	K
F1SSB1	314	BAAT	Bile acid-CoA:amino acid N-acyltransferase OS=Homo sapiens	0.49	Down	K
F1SSB1	331	BAAT	Bile acid-CoA:amino acid N-acyltransferase OS=Homo sapiens	0.55	Down	K
F1SSB1	422	BAAT	Bile acid-CoA:amino acid N-acyltransferase OS=Homo sapiens	0.48	Down	K
F1SSS0	13	CPS1	"Carbamoyl-phosphate synthase [ammonia], mitochondrial OS=Homo sapiens "	1.36	Up	K
F1SSS0	129	CPS1	"Carbamoyl-phosphate synthase [ammonia], mitochondrial OS=Homo sapiens "	1.35	Up	K
F1SSS0	134	CPS1	"Carbamoyl-phosphate synthase [ammonia], mitochondrial OS=Homo sapiens "	1.52	Up	K
F1SSS0	186	CPS1	"Carbamoyl-phosphate synthase [ammonia], mitochondrial OS=Homo sapiens "	1.35	Up	K
F1SSS0	847	CPS1	"Carbamoyl-phosphate synthase [ammonia], mitochondrial OS=Homo sapiens "	1.25	Up	K
F1SSS0	863	CPS1	"Carbamoyl-phosphate synthase [ammonia], mitochondrial OS=Homo sapiens "	1.44	Up	K
F1SSS0	1108	CPS1	"Carbamoyl-phosphate synthase [ammonia], mitochondrial OS=Homo sapiens "	1.33	Up	K
F1ST01	279	SELENBP1	Selenium-binding protein 1 OS=Homo sapiens	0.61	Down	K
F1STL4	269	MECR	"Trans-2-enoyl-CoA reductase, mitochondrial OS=Homo sapiens "	1.29	Up	K
F1SUB8	296	CKAP2L	Cytoskeleton-associated protein 2-like OS=Homo sapiens	1.31	Up	K
F1SUB8	299	CKAP2L	Cytoskeleton-associated protein 2-like OS=Homo sapiens	1.31	Up	K
F1SUE3	22	PPA1	Inorganic pyrophosphatase OS=Homo sapiens	1.4	Up	K
F1SUU6	226	AGMAT	"Agmatinase, mitochondrial OS=Homo sapiens "	1.24	Up	K
F2Z565	166	LOC100158185	ADP/ATP translocase 2 OS=Homo sapiens	1.33	Up	K
F2Z579	12	HIST1H2BN	Histone H2B	0.81	Down	K
F2Z584	12	HIST1H2BD	Histone H2B	0.81	Down	K
F2Z5I4	11	HIST2H2AC	Histone H2A	0.75	Down	K
F2Z5I4	15	HIST2H2AC	Histone H2A	0.75	Down	K
F2Z5K9	28	LOC100622412	Histone H3	1.57	Up	K
F2Z5L0	13	LOC100523961	Histone H2B	0.82	Down	K
F2Z5L0	16	LOC100523961	Histone H2B	0.8	Down	K
F2Z5L0	17	LOC100523961	Histone H2B	0.78	Down	K
F2Z5L0	21	LOC100523961	Histone H2B	0.83	Down	K
F2Z5L0	24	LOC100523961	Histone H2B	0.81	Down	K
F2Z5M3	47	EIF5A	Eukaryotic translation initiation factor 5A	1.39	Up	K
F2Z5N0	181	PSMA6	Proteasome subunit alpha type	0.72	Down	K
I3L5K3	117	HSD17B11	Estradiol 17-beta-dehydrogenase 11 OS=Homo sapiens	0.7	Down	K
I3L5K3	219	HSD17B11	Estradiol 17-beta-dehydrogenase 11 OS=Homo sapiens	0.75	Down	K
I3L5K3	294	HSD17B11	Estradiol 17-beta-dehydrogenase 11 OS=Homo sapiens	0.79	Down	K
I3L6S1	31			8.15	Up	K
I3L7T6	6	H2AFX	Histone H2A	0.7	Down	K
I3L7T6	10	H2AFX	Histone H2A	0.7	Down	K
I3LAQ1	12	HIST2H2BF	Histone H2B	0.81	Down	K
I3LAQ1	13	HIST2H2BF	Histone H2B	0.82	Down	K
I3LAQ1	16	HIST2H2BF	Histone H2B	0.82	Down	K
I3LAQ1	17	HIST2H2BF	Histone H2B	0.81	Down	K
I3LB44	156	MDH2	Malate dehydrogenase, mitochondrial	1.57	Up	K
I3LBU0	189	LOC100623255	UDP-glucuronosyltransferase (Fragment)	0.45	Down	K
I3LCS2	298	CARKD	ATP-dependent (S)-NAD(P)H-hydrate dehydratase OS=Homo sapiens	1.22	Up	K
I3LDJ8	74		Alcohol dehydrogenase 1B OS=Homo sapiens	0.75	Down	K
I3LDJ8	291		Alcohol dehydrogenase 1B OS=Homo sapiens	0.6	Down	K
I3LDJ8	299		Alcohol dehydrogenase 1B OS=Homo sapiens	0.74	Down	K
I3LDM7	140	GLO1	Lactoylglutathione lyase	0.81	Down	K
I3LE16	31	PGAM5	"Serine/threonine-protein phosphatase PGAM5, mitochondrial OS=Homo sapiens "	1.5	Up	K
I3LEB7	53	PODN	Podocan OS=Homo sapiens	1.76	Up	K
I3LEF8	139	HSD17B4	Peroxisomal multifunctional enzyme type 2 OS=Homo sapiens	1.38	Up	K
I3LEF8	184	HSD17B4	Peroxisomal multifunctional enzyme type 2 OS=Homo sapiens	1.54	Up	K
I3LEI5	290	CES3	Carboxylic ester hydrolase	0.53	Down	K
I3LEN7	118	ALDH1L1	Cytosolic 10-formyltetrahydrofolate dehydrogenase OS=Homo sapiens	0.59	Down	K
I3LEN7	195	ALDH1L1	Cytosolic 10-formyltetrahydrofolate dehydrogenase OS=Homo sapiens	0.6	Down	K
I3LEN7	650	ALDH1L1	Cytosolic 10-formyltetrahydrofolate dehydrogenase OS=Homo sapiens	0.47	Down	K
I3LEN7	658	ALDH1L1	Cytosolic 10-formyltetrahydrofolate dehydrogenase OS=Homo sapiens	0.55	Down	K
I3LGJ8	208	LSS	Lanosterol synthase OS=Homo sapiens	0.43	Down	K
I3LIJ3	80	AKR1D1	3-oxo-5-beta-steroid 4-dehydrogenase OS=Homo sapiens	0.76	Down	K
I3LJ05	225	C13H21orf33	"ES1 protein homolog, mitochondrial OS=Homo sapiens "	1.27	Up	K
I3LJJ4	71	ECH1	"Delta(3,5)-Delta(2,4)-dienoyl-CoA isomerase, mitochondrial OS=Homo sapiens "	1.28	Up	K
I3LJW4	388	ACO1	Aconitate hydratase	0.56	Down	K
I3LK59	80	ENO1	Enolase	0.63	Down	K
I3LK59	193	ENO1	Enolase	0.76	Down	K
I3LLI8	102		14-3-3 protein epsilon OS=Homo sapiens	0.66	Down	K
I3LP02	231	ACAT1	"Acetyl-CoA acetyltransferase, mitochondrial OS=Homo sapiens "	0.83	Down	K
I3LPY7	138	ACAA1	"3-ketoacyl-CoA thiolase, peroxisomal OS=Homo sapiens "	1.39	Up	K
I3LRP5	43	TMEM256	Transmembrane protein 256 OS=Homo sapiens	0.66	Down	K
I3LRS5	16	ALDH1A1	Retinal dehydrogenase 1 OS=Homo sapiens	0.73	Down	K
I3LSY0	107	ACSM4	"Acyl-coenzyme A synthetase ACSM4, mitochondrial OS=Homo sapiens "	1.34	Up	K
I3LUC8	109	LOC100154783	Peptidyl-prolyl cis-trans isomerase B OS=Homo sapiens	0.79	Down	K
I3LUC8	200	LOC100154783	Peptidyl-prolyl cis-trans isomerase B OS=Homo sapiens	0.62	Down	K
I3LUZ8	145	HIBADH	"3-hydroxyisobutyrate dehydrogenase, mitochondrial OS=Homo sapiens "	1.37	Up	K
K7GQV5	178	GSTZ1	Maleylacetoacetate isomerase OS=Homo sapiens	0.79	Down	K
K7GQW2	98	S100A8	Protein S100-A8 OS=Homo sapiens	1.44	Up	K
O02734	310	HMGCS2	Hydroxymethylglutaryl-CoA synthase, mitochondrial	1.3	Up	K
O19069	48	SUCLG1	Succinyl-CoA ligase [ADP/GDP-forming] subunit alpha, mitochondrial	1.33	Up	K
O19069	192	SUCLG1	Succinyl-CoA ligase [ADP/GDP-forming] subunit alpha, mitochondrial	1.35	Up	K
O19072	20	OTC	Ornithine carbamoyltransferase, mitochondrial (Fragment)	1.64	Up	K
O19072	62	OTC	Ornithine carbamoyltransferase, mitochondrial (Fragment)	1.49	Up	K
O46658	413	CYP2D25	Vitamin D(3) 25-hydroxylase	0.64	Down	K
O62839	233	CAT	Catalase	0.83	Down	K
O62839	237	CAT	Catalase	0.8	Down	K
O62839	243	CAT	Catalase	0.68	Down	K
O62839	476	CAT	Catalase	0.69	Down	K
O62839	480	CAT	Catalase	0.68	Down	K
P00172	19	CYB5A	Cytochrome b5	0.74	Down	K
P00172	77	CYB5A	Cytochrome b5	0.81	Down	K
P00339	318	LDHA	L-lactate dehydrogenase A chain	0.72	Down	K
P00348	81	HADH	Hydroxyacyl-coenzyme A dehydrogenase, mitochondrial	1.53	Up	K
P00348	202	HADH	Hydroxyacyl-coenzyme A dehydrogenase, mitochondrial	1.34	Up	K
P00348	305	HADH	Hydroxyacyl-coenzyme A dehydrogenase, mitochondrial	1.21	Up	K
P00503	99	GOT1	Aspartate aminotransferase, cytoplasmic	0.82	Down	K
P01965	11	HBA	Hemoglobin subunit alpha	1.29	Up	K
P02067	145	HBB	Hemoglobin subunit beta	1.28	Up	K
P08835	28	ALB	Serum albumin	0.73	Down	K
P08835	130	ALB	Serum albumin	0.67	Down	K
P08835	204	ALB	Serum albumin	0.83	Down	K
P08835	248	ALB	Serum albumin	0.61	Down	K
P08835	297	ALB	Serum albumin	0.73	Down	K
P08835	521	ALB	Serum albumin	0.6	Down	K
P09571	41	TF	Serotransferrin	0.66	Down	K
P09571	438	TF	Serotransferrin	0.72	Down	K
P10173	56	FH	Fumarate hydratase, mitochondrial	1.41	Up	K
P12026	19	DBI	Acyl-CoA-binding protein	0.66	Down	K
P12026	51	DBI	Acyl-CoA-binding protein	0.8	Down	K
P12026	55	DBI	Acyl-CoA-binding protein	0.73	Down	K
P12026	77	DBI	Acyl-CoA-binding protein	0.6	Down	K
P12309	28	GLRX	Glutaredoxin-1	0.81	Down	K
P14332	85	PGD	6-phosphogluconate dehydrogenase, decarboxylating (Fragment)	0.82	Down	K
P16164	10	UOX	Uricase	1.58	Up	K
P16549	109	FMO1	Dimethylaniline monooxygenase [N-oxide-forming] 1	0.53	Down	K
P16549	177	FMO1	Dimethylaniline monooxygenase [N-oxide-forming] 1	0.69	Down	K
P28491	43	CALR	Calreticulin	0.8	Down	K
P28768	34	SOD2	Superoxide dismutase [Mn], mitochondrial (Fragment)	1.64	Up	K
P28768	82	SOD2	Superoxide dismutase [Mn], mitochondrial (Fragment)	1.41	Up	K
P28768	90	SOD2	Superoxide dismutase [Mn], mitochondrial (Fragment)	1.41	Up	K
P29700	54	AHSG	Alpha-2-HS-glycoprotein (Fragment)	0.68	Down	K
P33198	249	IDH2	Isocitrate dehydrogenase [NADP], mitochondrial (Fragment)	1.33	Up	K
P36887	62	PRKACA	cAMP-dependent protein kinase catalytic subunit alpha	0.8	Down	K
P50578	127	AKR1A1	Alcohol dehydrogenase [NADP(+)]	0.81	Down	K
P51781	211		Glutathione S-transferase A1 OS=Homo sapiens	2.13	Up	K
P62802	6		Histone H4 OS=Homo sapiens	0.81	Down	K
P62802	9		Histone H4 OS=Homo sapiens	0.83	Down	K
P62802	13		Histone H4 OS=Homo sapiens	0.83	Down	K
P62802	17		Histone H4 OS=Homo sapiens	0.82	Down	K
P62936	125	PPIA	Peptidyl-prolyl cis-trans isomerase A	0.83	Down	K
P79273	72	ACADS	Short-chain specific acyl-CoA dehydrogenase, mitochondrial	1.25	Up	K
P79303	33	UGP2	UTP--glucose-1-phosphate uridylyltransferase	0.82	Down	K
P79378	31	MT1F	Metallothionein-1F	1.86	Up	K
P79380	31	MT2B	Metallothionein-2B	5.13	Up	K
P79381	91	EPHX1	Epoxide hydrolase 1	0.64	Down	K
P79381	92	EPHX1	Epoxide hydrolase 1	0.72	Down	K
P79381	112	EPHX1	Epoxide hydrolase 1	0.8	Down	K
P79381	117	EPHX1	Epoxide hydrolase 1	0.76	Down	K
P79381	286	EPHX1	Epoxide hydrolase 1	0.42	Down	K
P79381	287	EPHX1	Epoxide hydrolase 1	0.77	Down	K
P79381	385	EPHX1	Epoxide hydrolase 1	0.59	Down	K
P79383	94	CYP2E1	Cytochrome P450 2E1	0.78	Down	K
P80021	239	ATP5A1	ATP synthase subunit alpha, mitochondrial	1.34	Up	K
P80021	261	ATP5A1	ATP synthase subunit alpha, mitochondrial	1.24	Up	K
P83686	134	CYB5R3	NADH-cytochrome b5 reductase 3 (Fragment)	0.61	Down	K
Q02110	88	HPD	4-hydroxyphenylpyruvate dioxygenase	0.83	Down	K
Q06AA3	195	RGN	Regucalcin	0.63	Down	K
Q06AA3	233	RGN	Regucalcin	0.64	Down	K
Q06AA3	244	RGN	Regucalcin	0.6	Down	K
Q0MVN8	15	CRYZ	Quinone oxidoreductase	0.72	Down	K
Q28943	315	DPYD	Dihydropyrimidine dehydrogenase [NADP(+)]	0.64	Down	K
Q29073	5	PTGR1	Prostaglandin reductase 1	0.74	Down	K
Q29073	204	PTGR1	Prostaglandin reductase 1	0.73	Down	K
Q29092	95	HSP90B1	Endoplasmin	0.67	Down	K
Q29554	350	HADHA	Trifunctional enzyme subunit alpha, mitochondrial	1.71	Up	K
Q29554	569	HADHA	Trifunctional enzyme subunit alpha, mitochondrial	1.32	Up	K
Q29599	212	OAS1	2'-5'-oligoadenylate synthase 1	4.91	Up	K
Q2TJA5	152	AKR1C4	Aldo-keto reductase	0.78	Down	K
Q3S3F7	188	SULT2A1	Sulfotransferase	0.58	Down	K
Q5S1U1	200	HSPB1	Heat shock protein beta-1	1.65	Up	K
Q6Q2C2	42	EPHX2	Bifunctional epoxide hydrolase 2	0.68	Down	K
Q6Q2C2	94	EPHX2	Bifunctional epoxide hydrolase 2	0.12	Down	K
Q6Q2C2	515	EPHX2	Bifunctional epoxide hydrolase 2	0.41	Down	K
Q6QAQ1	326	ACTB	Actin, cytoplasmic 1	0.78	Down	K
Q71LE2	24	LOC100622412	Histone H3	1.38	Up	K
Q7SIB7	30	PGK1	Phosphoglycerate kinase 1	0.78	Down	K
Q7SIB7	131	PGK1	Phosphoglycerate kinase 1	0.81	Down	K
Q8WNV7	159	DHRS4	Dehydrogenase/reductase SDR family member 4	1.48	Up	K
Q9GJT2	247	ESD	S-formylglutathione hydrolase	0.74	Down	K
Q9GKX6	68	GALM	Aldose 1-epimerase	0.83	Down	K
Q9N1F5	59	GSTO1	Glutathione S-transferase omega-1	0.71	Down	K
Q9N1F5	159	GSTO1	Glutathione S-transferase omega-1	0.59	Down	K
Q9N1F5	198	GSTO1	Glutathione S-transferase omega-1	0.57	Down	K
Q9TSX9	63	PRDX6	Peroxiredoxin-6	0.63	Down	K
